# Supplementary material for: Spatial Organisation and Invasive Behaviour of Metastatic Cutaneous Squamous Cell Carcinoma-Derived Multicellular Spheroids Reflect Tumour Cell Phenotype
Source: Cancers (Basel). 2025 Oct 22;17(21):3399. doi: 10.3390/cancers17213399 (PMC12608614; doi:10.3390/cancers17213399)
Supplement: Supplementary file 1 [file cancers-17-03399-s001.zip]

Archive with 6 entries (6 files):
- cancers-3885994_Supplementary figures and tables.pdf
- Raw Western Blots.pdf
- Video S1._Live-cell_UW-CSCC1_and_DFs.gif
- Video S2. Live-cell_UW-CSCC1_and_LNFs.gif
- Video S3. Live-cell_UW-CSCC2_and_DFs.gif
- Video S4. Live-cell_UW-CSCC2_and_LNFs.gif
